# Supplementary material for: Mortality Related to Chronic Obstructive Pulmonary Disease during the COVID-19 Pandemic: An Analysis of Multiple Causes of Death through Different Epidemic Waves in Veneto, Italy
Source: Int J Environ Res Public Health. 2022 Oct 7;19(19):12844. doi: 10.3390/ijerph191912844 (PMC9565127; doi:10.3390/ijerph191912844)
Supplement: Supplementary file 1 [file ijerph-19-12844-s001.zip]

Archive with 1 entries (1 files):
- ijerph-1921436-supplementary.pdf
